# Supplementary material for: Endothelial cell-derived extracellular vesicles modulate the therapeutic efficacy of mesenchymal stem cells through IDH2/TET pathway in ARDS
Source: Cell Commun Signal. 2024 May 27;22:293. doi: 10.1186/s12964-024-01672-0 (PMC11129421; doi:10.1186/s12964-024-01672-0)
Supplement: Supplementary file 1 — Supplementary Material 1 [file 12964_2024_1672_MOESM1_ESM.xlsx]

## Sheet: Sheet1
gene_id	baseMean	log2FoldChange	lfcSE	stat	p-adj	group
Acat2	1058.59	-1.67853	0.0923933	-18.1673	2.74492e-70	down
Gpr176	1978.65	2.14196	0.130842	16.3706	5.19142e-57	up
Mvd	800.513	-1.63836	0.0895386	-18.2978	3.36048e-71	down
Idi1	1236.81	-1.4617	0.0792422	-18.4459	3.29153e-72	down
Gm29232	50.8652	-4.79887	0.503929	-9.5229	6.5731e-19	down
Pygo2	1564.26	1.42852	0.0827873	17.2553	2.39068e-63	up
Fdps	2861.7	-1.18244	0.0611488	-19.3371	3.0676e-79	down
Nsdhl	625.264	-1.23552	0.101759	-12.1416	4.96211e-31	down
Insig1	1040.58	-1.01086	0.0824922	-12.254	1.3371e-31	down
Cyp51	3061.84	-0.920705	0.0615925	-14.9483	2.07808e-47	down
Ldlr	3610.22	-0.892605	0.0550526	-16.2137	5.90879e-56	down
Hmgcs1	1871.56	-0.852711	0.0633095	-13.4689	2.32509e-38	down
Idh2	3135.57	-1.50214	0.119588	-12.5609	3.11781e-33	down
Lss	1299.25	-1.15061	0.11811	-9.7418	8.07435e-20	down
Hsd17b7	476.726	-1.14272	0.105997	-10.7808	2.61519e-24	down
Dhcr24	576.331	-1.02238	0.0969154	-10.5492	2.8655e-23	down
Acly	4512.14	-0.83865	0.0607426	-13.8066	2.4744e-40	down
Ldha	18792.8	-0.808795	0.0570455	-14.1781	1.46637e-42	down
Scd2	16789.2	-0.771816	0.0450292	-17.1403	1.44815e-62	down
Pmvk	786.4	-0.860431	0.0859035	-10.0162	5.82393e-21	down
Mvk	415.354	-1.08657	0.11729	-9.26399	6.58852e-18	down
Stard4	898.793	-0.789148	0.0851367	-9.26919	6.45944e-18	down
Dhcr7	682.276	-0.864454	0.0979544	-8.82506	2.97894e-16	down
Acss2	701.315	-0.91207	0.108128	-8.43506	8.61335e-15	down
Pfkl	3783.76	-0.712343	0.0686053	-10.3832	1.50509e-22	down
Bnip3	1268.28	-0.734094	0.0794475	-9.23999	7.75561e-18	down
Hspa8	9842.49	-0.680599	0.0647276	-10.5148	3.92887e-23	down
Sec16a	2577.36	-0.669669	0.06786	-9.8684	2.47489e-20	down
Gbp5	1351.04	0.700202	0.0775027	9.03455	4.82056e-17	up
Fdft1	2221.47	-0.697636	0.079697	-8.75361	5.49895e-16	down
Hmgcr	1448.63	-0.650135	0.0645651	-10.0694	3.53144e-21	down
Krt80	1104.36	-0.686414	0.0733059	-9.36369	2.73204e-18	down
Fhdc1	637.407	1.01267	0.143517	7.0561	2.53812e-10	up
Srf	3055.32	0.627822	0.0619502	10.1343	1.89866e-21	up
Adam12	644.552	-0.711495	0.0853236	-8.33878	1.91059e-14	down
Mx2	2146.41	0.603056	0.0640601	9.4139	1.74921e-18	up
Stau1	2566.5	0.61017	0.0660517	9.23777	7.75561e-18	up
Sqle	2223.28	-0.862354	0.129043	-6.68267	3.05244e-09	down
Unc13a	310.044	-0.907707	0.125704	-7.22099	8.63279e-11	down
Fasn	6101.53	-0.672979	0.0838048	-8.03032	2.18902e-13	down
Soat2	687.283	0.704245	0.0962116	7.31975	4.40744e-11	up
Ptgs2	6767.76	0.556991	0.0459806	12.1136	6.54838e-31	up
Cxcl10	1891	0.603523	0.0739948	8.15628	8.25577e-14	up
Ereg	669.181	0.677971	0.0946953	7.1595	1.26412e-10	up
Gbp2b	2207.62	0.562754	0.0677641	8.30461	2.44303e-14	up
Ifi44	8262.71	0.532946	0.0454149	11.735	5.80486e-29	up
Pcyt2	926.621	-0.60265	0.080913	-7.44812	1.84767e-11	down
Ndufa4l2	320.394	-0.801346	0.116878	-6.85628	9.73592e-10	down
Madd	641.439	0.655924	0.0924188	7.09731	1.93444e-10	up
Gbp3	2973.41	0.531879	0.0545186	9.75591	7.2778e-20	up
Foxm1	4151.99	-0.576	0.0743508	-7.74705	2.00229e-12	down
Gm10499	119.474	-1.21823	0.218611	-5.57258	1.73904e-06	down
Rsad2	4410.73	0.519721	0.0492678	10.5489	2.8655e-23	up
Angptl6	999.025	0.570943	0.0796441	7.16868	1.21461e-10	up
Thbs1	21225	0.51014	0.0439619	11.6041	2.55386e-28	up
Pgm2	2545.42	-0.535231	0.066103	-8.09692	1.32003e-13	down
Akt1s1	1750.96	0.931287	0.165511	5.62674	1.35243e-06	up
Rgcc	123.631	1.07216	0.199581	5.37203	4.74786e-06	up
Plscr2	1013.39	0.537229	0.0746244	7.1991	9.99557e-11	up
Gga3	942.069	0.55119	0.0779505	7.07102	2.30874e-10	up
Msmo1	1814	-0.739604	0.130441	-5.67004	1.11443e-06	down
Abcb1a	174.736	0.847419	0.152543	5.55526	1.90921e-06	up
Tenm4	2058.11	0.517018	0.0737166	7.0136	3.37133e-10	up
Lrp8	787.648	-0.556893	0.0827832	-6.72713	2.30252e-09	down
Mast4	2334.01	0.648621	0.11361	5.70917	9.04296e-07	up
Cxcl1	900.908	0.554504	0.0930794	5.95732	2.25733e-07	up
Pcdhga8	565.245	-4.4047	1.24651	-3.53362	0.00690588	down
Prss22	1121.86	-0.534403	0.0850803	-6.28116	3.39219e-08	down
Gbp6	537.993	0.961615	0.19101	5.03437	2.44658e-05	up
Pappa	519.238	0.623746	0.110629	5.63817	1.29833e-06	up
Acat3	95.2384	-0.917458	0.202652	-4.52726	0.00021933	down
Kdelr1	1930.08	-0.525872	0.0966173	-5.44283	3.37374e-06	down
Ddx60	4004.33	0.524476	0.0938355	5.58931	1.5984e-06	up
Slc24a3	750.09	0.526845	0.093872	5.61238	1.45137e-06	up
Palm2	501.252	1.16577	0.357074	3.26478	0.0151977	up
3300005D01Rik	362.4	-0.665	0.125731	-5.28906	7.12667e-06	down
Gale	243.9	-0.671472	0.129432	-5.18784	1.17502e-05	down
Fgf21	321.686	0.634332	0.12159	5.21697	1.02381e-05	up
Gm43738	166.961	-1.06027	0.234916	-4.5134	0.000231264	down
Abcd2	186.41	-0.689912	0.147394	-4.68074	0.000119964	down
Rdh11	399.866	-0.600273	0.115104	-5.21504	1.02959e-05	down
Zbp1	1816.96	0.534874	0.113843	4.69833	0.000111275	up
Pcyt1b	229.147	-0.630802	0.131311	-4.80387	6.95514e-05	down
Serpina12	73.7954	-0.906266	0.235642	-3.84594	0.00262834	down
Pdzd4	278.451	-0.661867	0.138795	-4.76867	8.16303e-05	down
Pcdhgb6	93.0201	3.84489	1.19481	3.21799	0.0173542	up
Zbtb18	1731.47	0.790413	0.274215	2.88246	0.039055	up
Slc9a9	156.653	0.707818	0.164386	4.30582	0.000532028	up
Ap5s1	293.397	-0.695475	0.152762	-4.55268	0.000198148	down
Pdzd7	599.509	0.507015	0.104089	4.87096	5.24173e-05	up
Pcdhga2	138.474	5.09837	1.55395	3.28092	0.0144747	up
Tpi1	15802.6	-0.539033	0.114524	-4.70673	0.000107568	down
Dpf1	98.6801	-0.821988	0.206753	-3.97569	0.00171899	down
Ldha-ps2	56.2718	-0.989658	0.27794	-3.56069	0.0063596	down
Tnnt2	383.951	-0.572933	0.118283	-4.84374	5.85067e-05	down
Gcat	280.263	-0.692092	0.156056	-4.4349	0.000316296	down
Dag1	3739.76	-0.637748	0.148511	-4.29428	0.00055765	down
Ppp1r26	131.499	-2.10891	0.741042	-2.84587	0.0424388	down
Tmie	183.397	-0.636913	0.151728	-4.19773	0.000787215	down
Trex1	72.9603	1.17408	0.322838	3.63675	0.00505044	up
Agfg2	392.178	-0.586279	0.134186	-4.36914	0.000410258	down
Elmo1	249.236	0.59651	0.142377	4.18966	0.000809974	up
Rhox5	85.7533	-0.74722	0.213213	-3.50457	0.0075289	down
Gm12992	45.6915	-1.16109	0.352981	-3.28939	0.0141132	down
Gbp10	259.427	0.669811	0.167695	3.99422	0.00161362	up
Adck3	72.1497	0.803188	0.245114	3.27679	0.0146353	up
Kif24	294.969	-0.515053	0.123125	-4.18319	0.000824934	down
Vkorc1	315.144	-0.834127	0.224326	-3.71836	0.00400659	down
Nubp2	329.079	-0.502085	0.121591	-4.12929	0.00101448	down
Unc13c	215.327	-0.622231	0.164309	-3.78696	0.00321742	down
Gm43719	148.814	-0.713208	0.201608	-3.5376	0.0068322	down
Gbp4	208.422	0.555248	0.144338	3.84685	0.00262601	up
Nrcam	291.606	0.542886	0.140006	3.87758	0.00236197	up
Jph2	83.9545	-0.700532	0.216332	-3.23823	0.0164328	down
Lpin3	257.134	-0.53224	0.136755	-3.89193	0.00226575	down
5730409E04Rik	188.602	-0.629054	0.172796	-3.64044	0.0050033	down
Xrcc3	140.666	-0.662194	0.190477	-3.4765	0.00814334	down
Apba1	218.37	0.55091	0.146643	3.75682	0.00352263	up
Slc43a2	147.371	0.744203	0.215692	3.4503	0.00881272	up
Uspl1	945.465	-0.577485	0.164973	-3.50048	0.00759292	down
Alkbh4	112.268	0.766975	0.229226	3.34593	0.012048	up
Ctdspl2	982.592	0.590511	0.173672	3.40015	0.0102683	up
Tnfrsf19	91.6925	0.640979	0.202313	3.16825	0.0197329	up
Aldh4a1	82.4051	-0.703054	0.226183	-3.10835	0.0231395	down
Mns1	56.4745	-0.78519	0.269279	-2.9159	0.0359236	down
Zmym5	876.345	0.535647	0.156726	3.41774	0.00972816	up
Fkbp14	225.623	-0.597561	0.169468	-3.52611	0.00705409	down
Ung	66.6991	-0.747074	0.25306	-2.95217	0.0331669	down
Serpina3i	71.955	-0.683314	0.229398	-2.97873	0.0311213	down
Vwa1	74.5473	-0.705496	0.235693	-2.99328	0.0302025	down
Galnt15	68.1544	-0.714363	0.243787	-2.93027	0.0347681	down
St3gal3	187.233	-0.574896	0.167545	-3.43128	0.00934123	down
Dna2	231.928	-0.509317	0.141357	-3.60305	0.00557969	down
Slc4a10	122.264	0.641347	0.200162	3.20413	0.0181076	up
Ptgfr	71.3347	-0.733647	0.254716	-2.88026	0.0391037	down
Scd3	74.8611	-0.728537	0.247007	-2.94946	0.0332916	down
Fam188b	236.391	-0.512342	0.145472	-3.52193	0.0071459	down
Zfp27	278.524	-0.639043	0.19239	-3.3216	0.0128905	down
Akap6	82.9295	0.649206	0.221402	2.93225	0.0346249	up
Atp2a3	110.422	0.670893	0.217896	3.07896	0.0247265	up
Gstt3	231.255	-0.549084	0.166336	-3.30106	0.013654	down
Btbd11	155.959	0.579926	0.186804	3.10446	0.0232753	up
Gm20605	629.77	-0.514339	0.162625	-3.16273	0.0200447	down
Bok	496.99	-0.542667	0.170923	-3.17492	0.0193917	down
Zc4h2	107.961	-0.557993	0.188802	-2.95544	0.0328765	down
Gm16754	92.8396	-0.655107	0.234973	-2.78801	0.0477879	down
Eme1	171.444	-0.539836	0.176125	-3.06507	0.0254811	down
AI429214	109.473	-0.652646	0.223386	-2.92161	0.0354866	down
Hes1	107.446	0.575693	0.201063	2.86324	0.0407123	up
Phex	113.383	0.549641	0.19458	2.82475	0.0444117	up
Srd5a1	126.88	-0.503954	0.180064	-2.79875	0.0468865	down
Zfp707	211.591	0.85671	0.293759	2.91637	0.0359236	up
Zfp180	354.806	0.748889	0.263805	2.8388	0.0431776	up
Naa60	583.376	0.631252	0.226037	2.79269	0.0472932	up
Tnfaip2	288.57	-0.727428	0.260142	-2.79627	0.0470259	down
Zfp932	186.659	0.51599	0.184503	2.79665	0.0470259	up
